# Supplementary material for: A New Strategy to Improve the Toughness of Epoxy Thermosets—By Introducing Poly(ether nitrile ketone)s Containing Phthalazinone Structures
Source: Materials (Basel). 2023 Apr 4;16(7):2878. doi: 10.3390/ma16072878 (PMC10096459; doi:10.3390/ma16072878)
Supplement: Supplementary file 1 [file materials-16-02878-s001.zip]

Archive with 1 entries (1 files):
- materials-2286170-supplementary.pdf
